# Supplementary material for: Computational and experimental studies of salvianolic acid A targets 3C protease to inhibit enterovirus 71 infection
Source: Front Pharmacol. 2023 Mar 2;14:1118584. doi: 10.3389/fphar.2023.1118584 (PMC10017496; doi:10.3389/fphar.2023.1118584)
Supplement: Supplementary file 2 [file DataSheet2.XLSX]

## Sheet: Sheet1
	CAS	Formula	Mol weight
	5041-67-8	C20H18O10	418.351
	21499-66-1	C20H26O9	410.415
	155521-45-2	C30H48O5	488.699
	22419-74-5	C20H34O2	306.483
	50-89-5	C10H14N2O5	242.229
	94487-74-8	C10H14O3	182.216
	555-44-2	C51H98O6	807.32
	65-71-4	C5H6N2O2	126.113
	25274-27-5	C15H22O	218.335
	TQ0296L	C18H20ClNO2	317.81
	479-13-0	C15H8O5	268.221
	36062-05-2	C21H26O6	374.428
	35775-49-6	C21H18O10	430.362
	19467-03-9	C21H32O15	524.47
	18110-86-6	C15H10N2O3	266.252
	52328-98-0	C23H24O6	396.433
	14907-98-3	C26H32O11	520.526
	981-15-7	C20H24O7	376.4
	20315-25-7	C30H26O12	578.52
	1447-88-7	C16H12O6	300.263
	693-72-1	C18H34O2	282.461
	130-01-8	C18H25NO5	335.395
	19902-91-1	C15H16O5	276.284
	22688-79-5	C21H18O13	478.36
	42895-58-9	C20H28O4	332.434
	18942-26-2	C41H32O27	956.677
	23094-71-5	C41H30O27	954.661
	483-34-1	C20H23NO4	341.401
	84676-88-0	C45H72O16	869.044
	62949-79-5	C25H26O6	422.47
	53527-42-7	C21H18O12	462.36
	163047-21-0	C39H66O14	758.933
	591230-99-8	C20H22Na2O4	372.366
	470-67-7	C10H18O	154.249
	1126-61-0	C9H10O2	150.174
	23838-17-7	C24H30O3	366.493
	632-32-6	C28H48O	400.68
	537-15-5	C18H16O8	360.315
	3117-03-1	C8H8O4	168.147
	495-62-5	C15H24	204.351
	487-60-5	C14H17NO6	295.288
	1921-70-6	C19H40	268.521
	20675-51-8	C21H30O2	314.462
	2957-21-3	C16H14O5	286.279
	125-15-5	C22H24N2O4	380.437
	104-67-6	C11H20O2	184.275
	60-33-3	C18H32O2	280.445
	66-28-4	C23H32O6	404.497
	6875-60-1	C27H38O4	426.588
	41743-41-3	C30H24O12	576.504
	169534-85-4	C23H29NO6	415.479
	85-91-6	C9H11NO2	165.189
	81720-07-2	C21H34O14	510.486
	28590-40-1	C17H16O6	316.305
	466-06-8	C30H42O8	530.65
	72561-28-5	C29H38O9	530.607
	524-15-2	C13H11NO3	229.231
	22055-22-7	C21H16O7	380.348
	14531-52-3	C14H14O2	214.26
	480-34-2	C11H10O4	206.195
	491-50-9	C21H20O12	464.376
	6025-53-2	C15H21N5O5	351.358
	60539-23-3	C17H24O11	404.366
	100-52-7	C7H6O	106.122
	89913-60-0	C32H50O4	498.737
	20347-71-1	C30H26O13	594.52
	82509-41-9	C16H24O10	376.356
	4312-32-7	C19H17NO4	323.343
	1672-46-4	C23H34O5	390.513
	1241-87-8	C16H18O9	354.309
	529-55-5	C21H22O10	434.393
	480-20-6	C15H12O6	288.252
	631-69-6	C30H48O3	456.7
	29307-03-7	C19H20O6	344.358
	17413-38-6	C17H11NO8	357.271
	95-01-2	C7H6O3	138.121
	1072-83-9	C6H7NO	109.126
	16845-16-2	C17H20O10	384.335
	23726-91-2	C13H20O	192.297
	95-71-6	C7H8O2	124.137
	52591-10-3	C13H10O5	246.215
	86632-20-4	C30H48O5	488.699
	55696-57-6	C33H40O20	756.659
	124-10-7	C15H30O2	242.398
	2179-57-9	C6H10S2	146.274
	62687-22-3	C32H40O8	552.655
	136087-29-1	C23H28O10	464.462
	13849-91-7	C30H48O4	472.7
	23567-23-9	C30H26O12	578.52
	99353-00-1	C19H18O8	374.341
	14073-97-3	C10H18O	154.249
	29836-27-9	C16H24O11	392.355
	6750-30-7	C30H50O2	442.717
	53-42-9	C19H30O2	290.44
	57-87-4	C28H44O	396.648
	111-11-5	C9H18O2	158.238
	131086-78-7	C34H37N3O6	583.674
	19103-54-9	C18H16O6	328.316
	2798-20-1	C19H18O7	358.342
	17817-31-1	C15H10O5	270.237
	1361049-59-3	C23H26O10	462.447
	28957-08-6	C22H30O7	406.469
	548-03-8	C30H18O8	506.459
	42123-27-3	C22H18O8	410.373
	133898-77-8	C29H34O6	478.577
	23141-25-5	C26H30N2O8	498.525
	33228-65-8	C15H20O10	360.313
	4376-20-9	C16H21O4	277.336
	94805-82-0	C21H20O6	368.38
	84873-15-4	C18H18O5	314.332
	21637-25-2	C21H20O12	464.376
	2196-14-7	C15H10O4	254.238
	4375-07-9	C22H22O8	414.405
	113085-62-4	C21H28O5	360.444
	144-68-3	C40H56O2	568.871
	116-26-7	C10H14O	150.218
	29388-59-8	C20H26O6	362.417
	85571-15-9	C21H20O11	448.377
	1088-17-1	C15H16O4	260.285
	529-40-8	C17H14O7	330.289
	256459-34-4	C40H56O22	888.859
	67604-48-2	C15H12O5	272.253
	57-88-5	C27H46O	386.654
	512-06-1	C27H42O3	414.621
	106-02-5	C15H28O2	240.382
	73-40-5	C5H5N5O	151.126
	33237-37-5	C26H30O9	486.511
	541-48-0	C4H9NO2	103.12
	53170-93-7	C9H10O3	166.174
	905954-17-8	C17H18O9	366.319
	31712-49-9	C22H24O11	464.419
	104691-86-3	C20H18O5	338.354
	58-18-4	C20H30O2	302.451
	174391-64-1	C32H50O4	498.737
	593-50-0	C30H62O	438.813
	3843-74-1	C10H10O4	194.184
	32602-81-6	C27H30O15	594.518
	790673-00-6	C21H21NO2	319.397
	19186-35-7	C22H22O7	398.406
	23013-84-5	C21H18O6	366.364
	84-36-6	C35H42N2O11	666.715
	823214-06-8	C27H34O11	534.552
	26296-54-8	C22H22O10	446.404
	328-38-1	C6H13NO2	131.173
	83-48-7	C29H48O	412.691
	489-41-8	C15H26O	222.366
	118024-26-3	C16H14O6	302.279
	4206-58-0	C11H12O4	208.211
	59472-23-0	C16H22O11	390.339
	63335-23-9	C21H26O3	326.429
	29080-58-8	C18H16O6	328.316
	13060-14-5	C24H30O8	446.49
	18719-76-1	C27H31ClO15	630.979
	73263-62-4	C16H16O8	336.293
	4691-65-0	C10H11N4Na2O8P	392.17
	52801-22-6	C20H18O4	322.354
	66056-22-2	C28H36O8	500.581
	629-96-9	C20H42O	298.547
	479-20-9	C19H18O8	374.341
	69-93-2	C5H4N4O3	168.11
	53155-25-2	C30H48O5	488.699
	103883-03-0	C30H24O12	576.504
	6991-10-2	C22H22O10	446.404
	20126-76-5	C10H18O	154.249
	125265-68-1	C48H78O20	975.121
	63335-24-0	C21H26O4	342.429
	28199-69-1	C20H24O6	360.401
	22327-82-8	C30H48O7	520.698
	189513-26-6	C41H70O13	770.987
	556-03-6	C9H11NO3	181.189
	2345-17-7	C17H14O6	314.289
	523-92-2	C7H14O6	194.183
	174591-47-0	C20H20O8	388.368
	573-40-0	C19H30O4	322.439
	3785-24-8	C13H12O3	216.233
	25694-72-8	C27H30O15	594.518
	464-48-2	C10H16O	152.233
	548-30-1	C20H13NO5	347.321
	592-82-5	C5H9NS	115.197
	465-18-9	C31H46O4	482.695
	798-61-8	C18H16O5	312.317
	120-05-8	C15H10O5	270.237
	1454-84-8	C19H40O	284.52
	100-06-1	C9H10O2	150.174
	559-70-6	C30H50O	426.717
	642-05-7	C16H14O4	270.28
	506-52-5	C26H54O	382.706
	538-24-9	C39H74O6	639.001
	484-14-0	C14H14O3	230.259
	491-36-1	C8H6N2O	146.146
	5875-49-0	C15H18O5	278.3
	13850-16-3	C30H48O5	488.699
	23971-42-8	C15H16O4	260.285
	80-97-7	C27H48O	388.669
	126-19-2	C27H44O3	416.637
	84-65-1	C14H8O2	208.212
	871319-96-9	C30H22O10	542.49
	156009-80-2	C48H82O19	963.153
	38691-95-1	C19H16NO4	322.335
	6485-40-1	C10H14O	150.218
	520-11-6	C16H12O7	316.262
	4335-12-0	C16H18O4	274.312
	989-30-0	C30H48O3	456.7
	1637-39-4	C10H13N5O	219.243
	81-64-1	C14H8O4	240.211
	24159-07-7	C16H19N3O3	301.34
	19716-61-1	C19H13NO5	335.31
	54081-48-0	C21H22O11	450.393
	905954-18-9	C17H18O9	366.319
	111-82-0	C13H26O2	214.344
	24577-90-0	C27H32O15	596.534
	520-32-1	C17H14O7	330.289
	123483-19-2	C17H20O9	368.335
	104-61-0	C9H16O2	156.222
	3153-55-7	C18H19NO2	281.349
	60546-10-3	C28H34O10	530.564
	301-00-8	C19H32O2	292.456
	539-86-6	C6H10OS2	162.273
	39012-04-9	C32H38O15	662.635
	244-63-3	C11H8N2	168.195
	59870-65-4	C25H28O4	392.487
	51670-40-7	C25H30O8	458.501
	37064-30-5	C45H38O18	866.772
	735-46-6	C15H16O5	276.284
	562-74-3	C10H18O	154.249
	1731-92-6	C18H36O2	284.477
	629-19-6	C6H14S2	150.305
	629-76-5	C15H32O	228.414
	33390-41-9	C23H24O5	380.434
	58274-56-9	C28H32O15	608.545
	92117-94-7	C22H22O9	430.405
	81827-74-9	C21H26O4	342.429
	98891-44-2	C30H42O10	562.649
	163046-73-9	C35H52O9	616.782
	55084-08-7	C19H18O8	374.341
	2380-78-1	C9H12O3	168.19
	569-92-6	C16H12O6	300.263
	708-53-2	C9H10O4	182.173
	480-37-5	C16H14O4	270.28
	585-95-5	C11H19NO10S2	389.399
	53729-52-5	C30H38O13	606.615
	528-63-2	C22H28O5	372.455
	35467-43-7	C22H26N2O3	366.453
	14348-21-1	C21H22O5	354.396
	184103-78-4	C30H32O12	584.568
	51446-62-9	C42H82NO10P	792.075
	53846-50-7	C20H20O5	340.37
	34298-86-7	C21H18O11	446.361
	495-85-2	C15H14O5	274.269
	206756-04-9	C36H58O9	634.84
	491-60-1	C15H12O4	256.253
	74299-48-2	C15H18O2	230.302
	15356-60-2	C10H20O	156.265
	50656-77-4	C24H32O7	432.507
	3542-72-1	C13H8O6	260.199
	111-27-3	C6H14O	102.175
	2255-50-7	C12H9NO3	215.205
	3301-49-3	C17H14O6	314.289
	60314-89-8	C22H26N2O3	366.453
	467-55-0	C27H42O4	430.62
	55366-56-8	C21H18O14	494.359
	147419-93-0	C42H70O12	766.998
	33390-42-0	C23H24O6	396.433
	128988-55-6	C27H32O12	548.536
	63335-25-1	C21H26O5	358.428
	68236-13-5	C20H20O5	340.37
	498-45-3	C8H13NO2	155.194
	11141-17-6	C35H44O16	720.714
	39012-01-6	C17H14O7	330.289
	16982-00-6	C15H22	202.335
	19668-69-0	C15H14O4	258.269
	2150-47-2	C8H8O4	168.147
	18483-17-5	C27H24O18	636.469
	35740-18-2	C16H14O5	286.279
	20633-72-1	C15H22O10	362.329
	155801-00-6	C31H52O5	504.742
	136033-55-1	C41H68O14	784.97
	117-84-0	C24H38O4	390.556
	59122-93-9	C21H22O9	418.394
	569-83-5	C21H22O5	354.396
	91433-17-9	C25H26O4	390.471
	491-71-4	C16H12O6	300.263
	59653-37-1	C11H14O5	226.226
	36417-86-4	C17H17NO3	283.322
	106-32-1	C10H20O2	172.265
	27210-57-7	C19H22O2	282.377
	143502-51-6	C27H41NO4	443.619
	1058-61-3	C29H48O	412.691
	13114-27-7	C10H13N5O	219.243
	5655-61-8	C12H20O2	196.286
	95258-14-3	C20H26O10	426.414
	90411-12-4	C30H22O10	542.49
	595-15-3	C30H50O3	458.716
	531-58-8	C15H16O9	340.282
	13241-32-2	C27H32O15	596.534
	138-55-6	C16H26O7	330.373
	58139-23-4	C34H46O17	726.719
	5968-70-7	C32H50O4	498.737
	484-76-4	C15H12O6	288.252
	30557-81-4	C15H20O3	248.317
	288143-27-1	C44H70O18	887.016
	602-85-7	C16H18N2O	254.327
	7132-64-1	C16H32O2	256.424
	107390-08-9	C24H28O7	428.475
	20188-85-6	C29H34O16	638.571
	5890-18-6	C18H19NO4	313.348
	70588-05-5	C18H16O7	344.315
	82508-36-9	C20H24O7	376.4
	91095-48-6	C21H24O7	388.411
	84625-61-6	C35H38Cl2N8O4	705.633
	509-80-8	C21H24N2O4	368.426
	116384-24-8	C16H16O4	272.296
	51828-10-5	C16H14O4	270.28
	481-18-5	C29H48O	412.691
	104056-82-8	C16H26O8	346.373
	5304-71-2	C33H36O8	560.634
	67968-40-5	C33H53NO8	591.776
	652-78-8	C21H20O13	480.376
	54260-72-9	C21H20ClNO4	385.841
	34096-83-8	C36H54O10	646.808
	6801-40-7	C19H24NO3	314.399
	141360-89-6	C28H44O6	476.645
	50333-13-6	C15H15NO2	241.285
	26146-28-1	C17H20O3	272.339
	1731-88-0	C14H28O2	228.371
	73340-41-7	C17H16O5	300.306
	28342-31-6	C22H19NO5	377.39
	41689-51-4	C23H28O7	416.464
	629-62-9	C15H32	212.415
	62201-71-2	C21H30O4	346.461
	19237-18-4	C11H19NO10S2	389.399
	22007-72-3	C21H20O11	448.377
	33037-46-6	C21H20O10	432.377
	15266-38-3	C23H33NO	339.514
	514-46-5	C30H50O	426.717
	221696-69-1	C17H18O4	286.322
	84-54-8	C15H10O2	222.239
	39089-30-0	C22H35NO4	377.518
	34232-27-4	C18H18O6	330.332
	7630-74-2	C19H19NO2	293.36
	156980-60-8	C33H40O19	740.659
	25368-11-0	C18H24O12	432.376
	78417-26-2	C18H16O8	360.315
	487-36-5	C20H22O6	358.385
	256925-92-5	C35H56O9	620.814
	492-14-8	C15H12O5	272.253
	2980-32-7	C13H8O6	260.199
	83-88-5	C17H20N4O6	376.364
	29424-96-2	C17H16O5	300.306
	137551-39-4	C30H44O5	484.667
	25654-31-3	C21H32O2	316.478
	29708-87-0	C17H20O9	368.335
	1178-24-1	C22H24O9	432.421
	49624-66-0	C15H16O6	292.284
	54383-28-7	C18H19NO2	281.349
	17019-92-0	C30H46O4	470.684
	32476-67-8	C30H46O8	534.681
	6736-86-3	C15H24O10	364.345
	114420-67-6	C20H26O11	442.414
	64340-46-1	C44H70O14	823.018
	146-80-5	C10H12N4O6	284.226
	80681-42-1	C16H18O5	290.311
	603-61-2	C16H12O7	316.262
	158511-59-2	C42H68O14	796.981
	264624-38-6	C37H56O10	660.835
	137038-13-2	C28H36O13	580.578
	20329-98-0	C12H14O5	238.237
	68573-24-0	C19H18N2O3	322.358
	61828-53-3	C17H14O2	250.292
	5950-12-9	C16H19NO3	273.327
	545-47-1	C30H50O	426.717
	25499-90-5	C30H48O3	456.7
	10351-88-9	C24H34O6	418.523
	28095-18-3	C15H18O5	278.3
	183238-67-7	C17H24O14	452.364
	32383-76-9	C16H14O4	270.28
	134-20-3	C8H9NO2	151.163
	19895-95-5	C27H30O16	610.518
	474-62-4	C28H48O	400.68
	20601-85-8	C18H22O2	270.366
	7729-23-9	C22H28N2O3	368.469
	10191-41-0	C29H50O2	430.706
	443683-76-9	C32H50O6	530.736
	164991-89-3	C24H32N6O5	484.548
	174972-80-6	C32H40O19	728.649
	94130-58-2	C34H44O19	756.702
	77-59-8	C27H45NO2	415.652
	496-63-9	C5H4O3	112.084
	458-35-5	C10H12O3	180.201
	531-29-3	C16H22O8	342.341
	67884-30-4	C16H18O4	274.312
	6537-80-0	C22H18O12	474.371
	89919-62-0	C25H24O12	516.451
	2309-07-1	C11H12O4	208.211
	2437-95-8	C10H16	136.234
	74639-14-8	C26H30O13	550.509
	5302-45-4	C5H8N2O5	176.127
	19037-69-5	C10H7NO5	221.166
	30197-14-9	C21H24O8	404.411
	1846-76-0	C12H10O4	218.205
	2107-77-9	C10H8O4	192.168
	842-01-3	C15H10O4	254.238
	78708-33-5	C21H22O12	466.392
	2438-80-4	C6H12O5	164.156
	59-51-8	C5H11NO2S	149.211
	603-56-5	C19H18O8	374.341
	2373-31-1	C10H8O3	176.169
	500-38-9	C18H22O4	302.365
	26020-14-4	C36H56O9	632.824
	91510-62-2	C6H11O8	211.147
	294-90-6	C8H20N4	172.271
	56121-42-7	C27H28N2O4	444.522
	482-83-7	C16H12O4	268.264
	6556-12-3	C6H10O7	194.139
	25161-41-5	C24H32O10	480.505
	529-84-0	C10H8O4	192.168
	18513-76-3	C8H13NO2	155.194
	2107-76-8	C10H8O4	192.168
	53518-15-3	C10H6F3NO2	229.155
	85031-59-0	C15H24O2	236.35
	490-78-8	C8H8O3	152.147
	451-13-8	C8H8O4	168.147
	122-78-1	C8H8O	120.148
	118-93-4	C8H8O2	136.148
	1740-19-8	C20H28O2	300.435
	2550-26-7	C10H12O	148.202
	479-90-3	C20H20O8	388.368
	1896-62-4	C10H10O	146.186
	4707-47-5	C10H12O4	196.2
	100-09-4	C8H8O3	152.147
	3777-69-3	C9H14O	138.207
	89-82-7	C10H16O	152.233
	620-02-0	C6H6O2	110.111
	141-12-8	C12H20O2	196.286
	915-05-9	C31H52O2	456.743
	102036-28-2	C15H12O5	272.253
	3776-39-4	C20H26O6	362.417
	15486-34-7	C18H16O6	328.316
	77-60-1	C27H44O3	416.637
	559-74-0	C30H50O	426.717
	103-25-3	C10H12O2	164.201
	25152-84-5	C10H16O	152.233
	1731-86-8	C12H24O2	200.318
	554-62-1	C18H39NO3	317.507
	593-08-8	C13H26O	198.345
	2306-78-7	C17H28O2	264.403
	82209-74-3	C20H30O3	318.45
	6752-90-5	C15H20O3	248.317
	121-34-6	C8H8O4	168.147
	87-44-5	C15H24	204.351
	607-91-0	C11H12O3	192.211
	18031-40-8	C10H14O	150.218
	79595-97-4	C13H14O9	314.245
	91-56-5	C8H5NO2	147.131
	26657-95-4	C35H68O5	568.911
	4536-23-6	C7H14O2	130.185
	137551-38-3	C31H46O5	498.694
	302-84-1	C3H7NO3	105.093
	208-96-8	C12H8	152.192
	191729-45-0	C42H66O14	794.965
	T7283	C14H27NaO5S	330.416
	98-86-2	C8H8O	120.148
	53936-56-4	C11H14O3	194.227
	4261-42-1	C21H20O11	448.377
	572-30-5	C20H18O11	434.35
	706-14-9	C10H18O2	170.249
	6665-67-4	C15H10O4	254.238
	25954-44-3	C18H32O16	504.437
	72401-54-8	C21H17NO5	363.363
	59887-89-7	C9H6O3	162.142
	58546-54-6	C23H28O7	416.464
	82601-41-0	C21H26O7	390.427
	18486-69-6	C10H14O	150.218
	69176-52-9	C23H28O6	400.465
	35286-59-0	C35H56O8	604.814
	70831-56-0	C22H18O12	474.371
	84745-94-8	C28H36O8	500.581
	18674-16-3	C32H52O6	532.752
	621-54-5	C9H10O3	166.174
	3681-93-4	C21H20O10	432.377
	76-66-4	C22H28N2O4	384.469
	24274-48-4	C19H26O2	286.409
	99-66-1	C8H16O2	144.211
	6926-08-5	C15H24O10	364.345
	5989-54-8	C10H16	136.234
	2216-52-6	C10H20O	156.265
	13476-25-0	C15H16O4	260.285
	41743-73-1	C20H18O8	386.352
	6926-14-3	C17H26O11	406.382
	599-07-5	C30H46O6	502.683
	973-67-1	C18H16O5	312.317
	106-23-0	C10H18O	154.249
	107438-79-9	C20H24O10	424.399
	13463-28-0	C27H32O15	596.534
	2457-80-9	C11H15N5O3S	297.334
	105317-67-7	C29H32O11	556.558
	614-60-8	C9H8O3	164.158
	128-62-1	C22H23NO7	413.421
	97682-44-5	C33H38N4O6	586.678
	4443-09-8	C15H10O5	270.237
	112516-04-8	C31H38O16	666.624
	65666-07-1	C25H22O10	482.436
	53209-27-1	C28H24O16	616.481
	26091-79-2	C17H16O6	316.305
	6027-91-4	C6H10ClNO2	163.602
	768-94-5	C10H17N	151.249
	177931-17-8	C20H20O6	356.369
	40957-83-3	C16H12O5	284.264
	877822-41-8	C24H30O9	462.49
	591-80-0	C5H8O2	100.116
	617-35-6	C5H8O3	116.115
	481-21-0	C27H48	372.67
	112-31-2	C10H20O	156.265
	524-17-4	C38H44N2O6	624.766
	768-93-4	C10H15I	262.131
	87-52-5	C11H14N2	174.242
	29106-49-8	C30H26O12	578.52
	437-64-9	C16H12O5	284.264
	7400-08-0	C9H8O3	164.158
	119-13-1	C27H46O2	402.653
	191729-43-8	C42H64O14	792.949
	13677-79-7	C7H6O4	154.12
	81907-62-2	C30H44O7	516.666
	875313-64-7	C38H34O16	746.667
	2680-81-1	C20H22O4	326.386
	83883-10-7	C16H25NO2	263.375
	110623-73-9	C38H48O19	808.776
	80-26-2	C12H20O2	196.286
	488-10-8	C11H16O	164.244
	475-20-7	C15H24	204.351
	122-48-5	C11H14O3	194.227
	14259-55-3	C16H22O11	390.339
	480-36-4	C28H32O14	592.545
	30964-13-7	C25H24O12	516.451
	164991-67-7	C28H42N4O6	530.656
	939-19-5	C9H6O3	162.142
	7174-27-8	C11H13ClN2O	224.687
	500-05-0	C6H4O4	140.094
	14215-86-2	C16H22O9	358.341
	483-18-1	C29H40N2O4	480.639
	1775-97-9	C17H16O4	284.307
	81740-07-0	C24H26O7	426.459
	22608-11-3	C20H18O5	338.354
	39011-90-0	C23H28O11	480.462
	109-43-3	C18H34O4	314.46
	61825-98-7	C27H43NO3	429.635
	23496-41-5	C27H45NO3	431.651
	7786-61-0	C9H10O2	150.174
	477-49-6	C22H20O8	412.389
	466-24-0	C32H45NO10	603.7
	112-12-9	C11H22O	170.292
	115-95-7	C12H20O2	196.286
	100-21-0	C8H6O4	166.131
	104012-37-5	C23H34O5	390.513
	530-56-3	C9H12O4	184.189
	153355-70-5	C20H22O9	406.383
	17650-84-9	C27H30O15	594.518
	23089-26-1	C15H26O	222.366
	10030-85-0	C6H14O6	182.172
	548-75-4	C21H20O13	480.376
	546-80-5	C10H16O	152.233
	477-47-4	C22H22O8	414.405
	102841-42-9	C26H32O14	568.524
	23513-08-8	C19H30O4	322.439
	60976-49-0	C41H28O27	952.645
	19908-48-6	C16H12O5	284.264
	14534-61-3	C25H24O12	516.451
	99-86-5	C10H16	136.234
	29070-92-6	C33H52O5	528.763
	6515-37-3	C15H12O3	240.254
	500-44-7	C8H10N2O4	198.176
	303-45-7	C30H30O8	518.554
	523-66-0	C13H11NO3	229.231
	63238-66-4	C31H43NO9	573.674
	506-50-3	C30H60O2	452.796
	502-72-7	C15H28O	224.382
	112-42-5	C11H24O	172.308
	4670-05-7	C29H24O12	564.494
	3658-80-8	C2H6S3	126.264
	5653-46-3	C9H10O5	198.173
	4176-97-0	C20H30O4	334.45
	141-22-0	C18H34O3	298.461
	18797-79-0	C21H21NO5	367.395
	4312-31-6	C20H20ClNO5	389.83
	97792-45-5	C32H45BrN2O8	665.612
	1120-28-1	C21H42O2	326.557
	13220-57-0	C15H8N2O2	248.236
	6873-13-8	C20H24NO4	342.409
	29548-30-9	C17H28O2	264.403
	118-00-3	C10H13N5O5	283.241
	110-44-1	C6H8O2	112.126
	24211-30-1	C17H16O5	300.306
	22255-40-9	C16H24O10	376.356
	512-69-6	C18H32O16	504.437
	28608-75-5	C21H20O11	448.377
	906-33-2	C16H18O9	354.309
	1143-70-0	C13H8O4	228.2
	69363-14-0	C23H30O6	402.481
	94596-27-7	C12H16O4	224.253
	771-51-7	C10H8N2	156.184
	69039-02-7	C10H12O4	196.2
	646-30-0	C19H38O2	298.504
	191729-44-9	C44H62O14	814.955
	4707-32-8	C15H14O3	242.27
	58812-37-6	C30H38O11	574.616
	123-25-1	C8H14O4	174.194
	104870-56-6	C10H18O	154.249
	17851-53-5	C16H22O4	278.344
	51014-29-0	C22H26N2O4	382.453
	56293-29-9	C15H24N2	232.364
	545-48-2	C30H50O2	442.717
	134-03-2	C6H7NaO6	198.106
	1002-84-2	C15H30O2	242.398
	531-59-9	C10H8O3	176.169
	4143-64-0	C15H10O4	254.238
	2752-65-0	C38H44O8	628.751
	6859-01-4	C22H28N2O4	384.469
	2433-97-8	C24H48O2	368.637
	117479-87-5	C17H24O12	420.365
	522-17-8	C23H22O6	394.417
	131-01-1	C32H38N2O8	578.653
	34316-15-9	C21H18NO4	348.372
	103-41-3	C16H14O2	238.281
	480-10-4	C21H20O11	448.377
	77228-71-8	C31H46O18S2	770.816
	275-51-4	C10H8	128.171
	7559-04-8	C29H50O3	446.705
	7562-61-0	C18H16O7	344.315
	86-96-4	C8H6N2O2	162.145
	28808-62-0	C14H16O3	232.275
	3351-86-8	C42H58O6	658.906
	657-27-2	C6H15ClN2O2	182.648
	27994-11-2	C35H56O9	620.814
	6879-01-2	C22H33NO4	375.502
	38226-86-7	C21H20O6	368.38
	6665-86-7	C15H10O3	238.238
	518-94-5	C38H42N2O6	622.75
	531-28-2	C15H20O8	328.315
	6515-36-2	C15H12O3	240.254
	58546-55-7	C28H34O9	514.564
	480-11-5	C16H12O5	284.264
	1177581-50-8	C29H36O15	624.587
	3572-06-3	C12H14O3	206.238
	31005-02-4	C11H10O3	190.195
	67979-25-3	C17H14O7	330.289
	104594-70-9	C17H16O4	284.307
	2091-39-6	C20H36O2	308.499
	81720-08-3	C27H42O20	686.61
	479-41-4	C16H10N2O2	262.263
	536-60-7	C10H14O	150.218
	143-07-7	C12H24O2	200.318
	1120-25-8	C17H32O2	268.435
	487-52-5	C15H12O5	272.253
	94492-24-7	C31H38O16	666.624
	6151-25-3	C15H14O9	338.266
	498-02-2	C9H10O3	166.174
	1731-94-8	C20H40O2	312.53
	144506-14-9	C21H22O4	338.397
	5985-28-4	C9H14ClNO2	203.666
	8000-41-7	C40H72O4	616.997
	88182-33-6	C24H28O4	380.477
	124-76-5	C10H18O	154.249
	4602-84-0	C15H26O	222.366
	23458-02-8	C14H14O4	246.259
	475-80-9	C16H9NO6	311.246
	630-94-4	C22H26N2O4	382.453
	102036-29-3	C16H16O6	304.295
	125-12-2	C12H20O2	196.286
	6748-68-1	C11H8O4	204.179
	123-11-5	C8H8O2	136.148
	4291-60-5	C22H22O10	446.404
	2623-23-6	C12H22O2	198.302
	611-73-4	C8H6O3	150.131
	781658-23-9	C6H13NO3	147.172
	53947-92-5	C20H16O4	320.339
	103-67-3	C8H11N	121.18
	503-93-5	C10H14O	150.218
	606-12-2	C13H10O3	214.217
	593-45-3	C18H38	254.494
	5945-50-6	C16H22O11	390.339
	489-39-4	C15H24	204.351
	26833-85-2	C28H37NO9	531.595
	483-14-7	C21H25NO4	355.428
	6871-67-6	C19H24NO3	314.399
	26575-95-1	C32H50O5	514.736
	21293-29-8	C15H20O4	264.317
	83207-58-3	C41H68O14	784.97
	20261-38-5	C20H32O3	320.466
	117-78-2	C15H8O4	252.222
	2373-89-9	C17H16O3	268.307
	929-77-1	C23H46O2	354.61
	51-41-2	C8H11NO3	169.178
	10482-56-1	C10H18O	154.249
	1857-30-3	C13H15NO2	217.264
	531-95-3	C15H14O3	242.27
	77-93-0	C12H20O7	276.283
	57423-71-9	C28H30O10	526.532
	500-99-2	C8H10O3	154.163
	3387-41-5	C10H16	136.234
	52286-58-5	C42H72O14	801.013
	549-32-6	C20H18O11	434.35
	506-48-9	C28H56O2	424.743
	33171-05-0	C19H16O4	308.328
	38642-49-8	C30H32O12	584.568
	5327-45-7	C25H43NO	373.615
	1818-71-9	C10H13N5O5	283.241
	38963-94-9	C16H22O7	326.342
	60047-17-8	C10H18O2	170.249
	641-39-4	C15H24N2O	248.364
	18642-44-9	C37H56O11	676.834
	14755-02-3	C9H8O3	164.158
	73033-09-7	C19H36O2	296.488
	488-81-3	C5H12O5	152.146
	120444-60-2	C36H48O20	800.754
	94079-81-9	C35H46O19	770.728
	4695-62-9	C10H16O	152.233
	483-15-8	C20H19NO4	337.369
	55916-51-3	C39H62O13	738.902
	148707-39-5	C38H34O19	794.665
	4143-74-2	C16H12O3	252.265
	6429-04-5	C20H26ClNO4	379.878
	5993-18-0	C14H14O4	246.259
	520-12-7	C17H14O6	314.289
	88509-91-5	C18H14O8	358.299
	456-12-2	C18H19NO3	297.348
	152-93-2	C10H16N4O7	304.257
	2442-49-1	C25H50O2	382.663
	63238-67-5	C31H43NO10	589.674
	88206-46-6	C21H22O5	354.396
	20069-09-4	C17H19NO5	317.337
	85643-19-2	C22H26O11	466.435
	23720-80-1	C15H22O3	250.333
	18059-10-4	C27H43NO3	429.635
	474-07-7	C16H14O5	286.279
	80321-63-7	C47H80O17	917.128
	506-38-7	C25H50O2	382.663
	1394-48-5	C24H31NO6	429.506
	19210-12-9	C24H30O11	494.488
	82-57-5	C13H10O4	230.216
	5957-80-2	C20H26O4	330.418
	121-33-5	C8H8O3	152.147
	6872-57-7	C21H18NO4	348.372
	38853-67-7	C20H21NO4	339.385
	111047-30-4	C24H38O3	374.557
	905-99-7	C16H18O9	354.309
	22149-35-5	C27H30O16	610.518
	64291-41-4	C21H26O11	454.425
	492-08-0	C15H26N2	234.38
	555-66-8	C17H24O3	276.371
	552-58-9	C15H12O6	288.252
	80225-53-2	C20H26O5	346.417
	56-54-2	C20H24N2O2	324.417
	89-81-6	C10H16O	152.233
	41060-15-5	C20H18O4	322.354
	6900-87-4	C33H45NO10	615.711
	579-07-7	C9H8O2	148.159
	87701-68-6	C15H26O2	238.366
	96574-01-5	C26H22O10	494.447
	550-24-3	C17H26O4	294.386
	487-89-8	C9H7NO	145.158
	54-28-4	C28H48O2	416.68
	548-04-9	C30H16O8	504.443
	138977-28-3	C19H21ClN2O2S	376.9
	572-31-6	C21H22O10	434.393
	72063-39-9	C28H32O15	608.545
	17605-67-3	C29H48O	412.691
	2050-87-5	C6H10S3	178.339
	472-11-7	C27H42O4	430.62
	469-61-4	C15H24	204.351
	11088-09-8	C43H49NO18	867.845
	62687-63-2	C48H80O17	929.139
	574-12-9	C15H10O2	222.239
	63902-38-5	C32H42O16	682.666
	90-18-6	C15H10O8	318.235
	432-25-7	C10H16O	152.233
	611-13-2	C6H6O3	126.11
	364779-15-7	C36H60O8	620.857
	855-96-9	C18H16O7	344.315
	186763-78-0	C42H70O12	766.998
	38953-85-4	C21H20O10	432.377
	122-03-2	C10H12O	148.202
	2752-64-9	C33H45NO11	631.711
	22910-60-7	C22H34O3	346.504
	118-90-1	C8H8O2	136.148
	55916-52-4	C45H72O17	885.043
	855-97-0	C19H18O6	342.343
	173932-75-7	C38H46O8	630.767
	32619-42-4	C25H32O13	540.514
	36653-82-4	C16H34O	242.441
	957-66-4	C15H16O3	244.286
	86361-55-9	C14H12O4	244.243
	70588-06-6	C19H18O7	358.342
	72463-77-5	C24H28O7	428.475
	14901-07-6	C13H20O	192.297
	27113-22-0	C17H26O3	278.387
	97-41-6	C12H20O2	196.286
	5631-70-9	C18H16O5	312.317
	18172-67-3	C10H16	136.234
	479-91-4	C19H18O8	374.341
	80418-25-3	C41H70O13	770.987
	1504-74-1	C10H10O2	162.185
	604-80-8	C28H32O16	624.544
	2517-04-6	C4H7NO2	101.104
	6601-66-7	C19H18O6	342.343
	502-69-2	C18H36O	268.478
	20350-15-6	C16H24O4	280.359
	150-84-5	C12H22O2	198.302
	501-13-3	C14H20N2O3	264.32
	16611-84-0	C22H36O3	348.519
	7295-85-4	C15H14O6	290.268
	19057-60-4	C45H72O16	869.044
	72520-92-4	C20H28O12	460.429
	486-62-4	C22H22O9	430.405
	6295-35-8	C11H10O3	190.195
	6873-09-2	C20H18NO4	336.361
	37951-13-6	C18H18O5	314.332
	10176-66-6	C18H16O7	344.315
	28371-16-6	C21H22O9	418.394
	22047-25-2	C6H6N2O	122.125
	105-53-3	C7H12O4	160.168
	81-54-9	C14H8O5	256.21
	50816-24-5	C17H24O11	404.366
	547-25-1	C12H22O11	342.296
	10458-14-7	C10H18O	154.249
	88515-58-6	C36H58O10	650.84
	80-59-1	C5H8O2	100.116
	486-21-5	C11H10O5	222.194
	74805-92-8	C19H18O6	342.343
	202471-84-9	C24H34O15	562.518
	121521-90-2	C36H30O16	718.614
	13137-64-9	C36H56O13	696.822
	633-66-9	C20H19NO8S	433.432
	39026-92-1	C21H18N2O5	378.378
	77181-26-1	C36H49NO12	687.774
	103-26-4	C10H10O2	162.185
	100291-86-9	C20H28O12	460.429
	31721-94-5	C9H6O4	178.142
	93-16-3	C11H14O2	178.228
	521-34-6	C33H24O10	580.538
	116-31-4	C20H28O	284.436
	509-24-0	C22H31NO3	357.486
	102841-43-0	C24H26O9	458.458
	37239-47-7	C41H47NO19	857.807
	105742-76-5	C30H42O8	530.65
	107912-97-0	C22H30O14	518.465
	2450-53-5	C25H24O12	516.451
	555-10-2	C10H16	136.234
	20316-62-5	C30H26O13	594.52
	18444-66-1	C32H44O8	556.687
	34981-26-5	C26H30O6	438.513
	3486-66-6	C19H14NO4	320.319
	6197-39-3	C7H12ClNO2	177.629
	78454-17-8	C45H49NO13	811.87
	93236-42-1	C36H48O20	800.754
	526-83-0	C4H6O6	150.087
	111664-82-5	C19H16ClN3O	337.803
	449733-84-0	C31H42O17	686.655
	59432-60-9	C30H52O26	828.718
	13063-04-2	C21H18ClNO4	383.825
	10376-48-4	C30H50O	426.717
	2586-96-1	C37H42N2O6	610.739
	2292-16-2	C38H44N2O6	624.766
	740-33-0	C17H14O5	298.29
	75829-43-5	C21H22O9	418.394
	26544-34-3	C26H28O14	564.492
	470-69-9	C18H32O16	504.437
	1360-76-5	C32H44N2O9	600.7
	486-86-2	C12H16N2O	204.268
	99-32-1	C7H4O6	184.103
	6665-74-3	C16H12O5	284.264
	78574-94-4	C30H50O5	490.715
	601-57-0	C27H44O	384.638
	518-69-4	C22H27NO4	369.454
	13832-70-7	C48H82O4	723.162
	97938-30-2	C25H28O6	424.486
	482-48-4	C12H8O4	216.19
	526-31-8	C12H14N2O2	218.252
	92-48-8	C10H8O2	160.169
	771-50-6	C9H7NO2	161.157
	23445-00-3	C20H20O11	436.366
	3570-62-5	C17H14O5	298.29
	33627-28-0	C19H26O7	366.406
	509-15-9	C20H22N2O2	322.401
	826-36-8	C9H17NO	155.237
	112-92-5	C18H38O	270.494
	6153-56-6	C2H6O6	126.065
	94596-28-8	C12H16O4	224.253
	33626-08-3	C15H14O3	242.27
	31002-12-7	C20H20O11	436.366
	344-25-2	C5H9NO2	115.13
	473-08-5	C15H22O	218.335
	80681-44-3	C21H26O10	438.425
	88-99-3	C8H6O4	166.131
	155-58-8	C21H24O9	420.41
	614-75-5	C8H8O3	152.147
	6468-55-9	C15H8O7	300.22
	1637-73-6	C6H5Na3O7	258.069
	5949-29-1	C6H10O8	210.139
	471-87-4	C7H13NO2	143.184
	921-60-8	C6H12O6	180.156
	13161-75-6	C21H22O7	386.395
	99-14-9	C6H8O6	176.124
	528-58-5	C15H11ClO6	322.697
	131-12-4	C13H10O5	246.215
	3804-70-4	C14H14O4	246.259
	13849-08-6	C14H14O4	246.259
	105-87-3	C12H20O2	196.286
	78432-77-6	C45H49NO13	811.87
	34539-65-6	C21H22O6	370.396
	83-34-1	C9H9N	131.174
	218916-51-9	C38H42O9	642.735
	21392-57-4	C17H14O4	282.291
	23434-88-0	C17H23NO3	289.369
	29741-09-1	C21H18O11	446.361
	487-58-1	C14H18N2O2	246.305
	36700-45-5	C19H28O3	304.424
	3155-48-4	C14H14O3	230.259
	142203-65-4	C33H42O12	630.679
	37308-75-1	C17H16O5	300.306
	1632-73-1	C10H18O	154.249
	54706-99-9	C20H28O4	332.434
	23599-69-1	C18H19NO4	313.348
	505-54-4	C16H30O4	286.407
	118555-82-1	C14H18O9	330.287
	106-25-2	C10H18O	154.249
	482-25-7	C17H18O7	334.321
	830-09-1	C10H10O3	178.185
	86764-11-6	C43H70O15	827.007
	73069-14-4	C15H20O2	232.318
	18797-80-3	C23H23NO6	409.432
	77-92-9	C6H8O7	192.124
	123-07-9	C8H10O	122.164
	108340-60-9	C30H42O7	514.65
	10387-50-5	C14H14O3	230.259
	4431-01-0	C12H14O2	190.238
	174022-42-5	C36H56O6	584.826
	1081-34-1	C12H8S3	248.387
	19870-46-3	C25H24O12	516.451
	34620-77-4	C36H62O31	990.859
	133-04-0	C20H18O6	354.353
	19773-24-1	C27H41NO3	427.619
	62006-39-7	C12H16O2	192.254
	61301-33-5	C22H24O6	384.422
	77-53-2	C15H26O	222.366
	303-07-1	C7H6O4	154.12
	32451-88-0	C25H24O12	516.451
	90332-63-1	C50H57NO17	943.984
	133164-11-1	C16H16O6	304.295
	68370-47-8	C15H20O3	248.317
	6817-41-0	C37H42N2O6	610.739
	15345-89-8	C14H12O3	228.243
	241125-75-7	C23H32O15	548.491
	503-74-2	C5H10O2	102.132
	18842-98-3	C18H24O12S	464.441
	526-07-8	C20H18O7	370.353
	24697-74-3	C14H21N3O5	311.334
	1196-01-6	C10H14O	150.218
	484-29-7	C12H9NO2	199.205
	70578-24-4	C35H49NO11	659.764
	873001-54-8	C44H58O5	666.928
	2174-59-6	C20H20O8	388.368
	549-21-3	C20H17NO5	351.353
	6877-32-3	C22H28N2O4	384.469
	642-38-6	C7H14O6	194.183
	58543-17-2	C38H60O18	804.872
	120-14-9	C9H10O3	166.174
	26116-89-2	C22H34O7	410.501
	527-95-7	C15H10O7	302.236
	58115-31-4	C25H26N2O3	402.486
	14306-25-3	C6H6Na12O24P6	923.817
	112-14-1	C10H20O2	172.265
	21018-84-8	C29H30O13	586.541
	1358-76-5	C20H22N2O	306.401
	281-23-2	C10H16	136.234
	556-27-4	C6H11NO3S	177.221
	21422-04-8	C14H14O3	230.259
	3083-77-0	C9H12N2O6	244.201
	123-76-2	C5H8O3	116.115
	501-30-4	C6H6O4	142.109
	114240-18-5	C26H28O13	548.493
	942-24-5	C10H9NO2	175.184
	537-40-6	C57H98O6	879.384
	88-14-2	C5H4O3	112.084
	480-43-3	C16H14O5	286.279
	123-35-3	C10H16	136.234
	17924-92-4	C18H22O5	318.364
	62512-19-0	C36H62O31	990.859
	54261-98-2	C24H42O21	666.578
	106-24-1	C10H18O	154.249
	19057-67-1	C39H62O12	722.902
	96087-21-7	C19H18ClNO4	359.804
	601-34-3	C43H76O2	625.062
	112-85-6	C22H44O2	340.584
	5041-81-6	C21H22O9	418.394
	38647-11-9	C20H22O6	358.385
	88105-29-7	C47H80O17	917.128
	1871-67-6	C8H14O2	142.196
	471-05-6	C15H22O	218.335
	5968-90-1	C10H16N4O8	320.256
	402513-88-6	C37H58O10	662.85
	26575-93-9	C32H48O6	528.72
	78-59-1	C9H14O	138.207
	482-35-9	C21H20O12	464.376
	3621-36-1	C20H20NO4	338.377
	30861-27-9	C19H22O9	394.373
	29220-16-4	C30H46O3	454.684
	67416-61-9	C32H48O5	512.721
	6018-28-6	C7H12ClNO2	177.629
	112516-05-9	C37H48O21	828.764
	62596-29-6	C25H24O6	420.454
	42206-94-0	C20H18O6	354.353
	5041-82-7	C22H22O12	478.403
	1086-80-2	C12H10N4O2	242.233
	2363-71-5	C21H42O2	326.557
	30220-46-3	C20H28O5	348.433
	18649-93-9	C30H48O4	472.7
	93-60-7	C7H7NO2	137.136
	537-98-4	C10H10O4	194.184
	475-81-0	C21H25NO4	355.428
	140-11-4	C9H10O2	150.174
	3486-67-7	C21H22NO4	352.404
	69091-17-4	C23H26O8	430.448
	350681-33-3	C15H8O7	300.22
	874485-32-2	C27H42O4	430.62
	476-70-0	C19H21NO4	327.374
	111-01-3	C30H62	422.813
	26342-66-5	C20H32O6	368.464
	645-08-9	C8H8O4	168.147
	64461-95-6	C25H30O13	538.498
	2196-60-3	C17H19NO3	285.338
	24063-71-6	C15H22O2	234.334
	5119-48-2	C28H38O6	470.598
	3658-77-3	C6H8O3	128.126
	77690-92-7	C38H40O18	784.713
	20137-37-5	C30H48O5	488.699
	123940-54-5	C30H24O9	528.506
	4090-18-0	C19H21NO4	327.374
	1490-04-6	C10H20O	156.265
	1072-93-1	C5H7NOS	129.18
	225110-25-8	C17H24O2	260.371
	877822-40-7	C24H30O9	462.49
	140-67-0	C10H12O	148.202
	40437-72-7	C27H30O15	594.518
	98891-41-9	C29H38O13	594.604
	579-75-9	C8H8O3	152.147
	57420-46-9	C19H28O12	448.418
	136997-64-3	C33H44O17	712.692
	2365-40-4	C10H13N5	203.244
	172760-03-1	C30H32O13	600.567
	31501-11-8	C12H22O2	198.302
	139726-36-6	C30H36O17	668.597
	147331-98-4	C29H36O16	640.587
	57396-78-8	C21H20O10	432.377
	37079-84-8	C10H10O3	178.185
	84687-42-3	C41H68O14	784.97
	488-82-4	C5H12O5	152.146
	97230-47-2	C41H62O13	762.923
	581-31-7	C15H16O3	244.286
	241125-81-5	C24H26O14	538.455
	1109-28-0	C18H32O16	504.437
	857859-82-6	C25H28O15	568.481
	1617-70-5	C30H48O	424.702
	10417-94-4	C20H30O2	302.451
	13040-46-5	C20H18O7	370.353
	4481-62-3	C30H46O3	454.684
	103-54-8	C11H12O2	176.212
	483-66-9	C12H8O4	216.19
	469-83-0	C20H28O3	316.435
	24502-78-1	C18H18O6	330.332
	120-29-6	C8H15NO	141.211
	141-82-2	C3H4O4	104.061
	68797-35-3	C42H60K2O16	899.113
	7758-73-8	C15H10O4	254.238
	34612-38-9	C24H42O21	666.578
	588-46-5	C9H11NO	149.19
	119425-89-7	C17H18O4	286.322
	36752-54-2	C21H32O3	332.477
	156791-82-1	C48H82O20	979.153
	118-71-8	C6H6O3	126.11
	5128-44-9	C17H14O5	298.29
	495-32-9	C14H14O4	246.259
	22467-07-8	C30H50O6	506.714
	155683-00-4	C47H80O17	917.128
	93675-88-8	C20H30O12	462.445
	464-43-7	C10H18O	154.249
	94367-42-7	C23H26O10	462.447
	6426-43-3	C32H52O2	468.754
	6415-59-4	C12H18O2	194.27
	728-61-0	C15H16O3	244.286
	14641-93-1	C12H22O11	342.296
	104-01-8	C9H10O3	166.174
	43043-74-9	C16H16O4	272.296
	59-49-4	C7H5NO2	135.12
	104-54-1	C9H10O	134.175
	2115-91-5	C16H25NO2	263.375
	488-93-7	C5H4O3	112.084
	164991-86-0	C19H28O12	448.418
	102-37-4	C11H12O4	208.211
	861691-37-4	C27H30O16	610.518
	6020-18-4	C19H14ClNO4	355.772
	73069-13-3	C15H18O2	230.302
	138916-58-2	C12H21NO7S	323.363
	2478-38-8	C10H12O4	196.2
	476-32-4	C20H19NO5	353.369
	621-82-9	C9H8O2	148.159
	31008-19-2	C21H22O6	370.396
	104112-82-5	C20H24ClNO4	377.862
	1107-26-2	C30H40O	416.638
	78821-43-9	C28H48O6	480.677
	55-16-3	C17H22ClNO4	339.814
	520-85-4	C22H32O3	344.488
	T5143	C22H29ClN2O4	420.93
	52613-28-2	C17H24O11	404.366
	514-47-6	C30H50O	426.717
	945619-74-9	C44H70O16	855.017
	140147-77-9	C39H50O20	838.802
	6035-49-0	C12H12O5	236.221
	147-81-9	C5H10O5	150.13
	303-38-8	C7H6O4	154.12
	552-59-0	C16H12O5	284.264
	120-72-9	C8H7N	117.148
	80930-74-1	C42H66O14	794.965
	506-37-6	C24H46O2	366.621
	84-79-7	C15H14O3	242.27
	4947-75-5	C29H46O4	458.673
	82508-32-5	C22H28O6	388.454
	3650-09-7	C20H28O4	332.434
	19885-10-0	C30H50O5	490.715
	373-49-9	C16H30O2	254.408
	50-69-1	C5H10O5	150.13
	55327-45-2	C20H22O9	406.383
	39924-52-2	C13H20O3	224.296
	69251-96-3	C26H32O11	520.526
	521-32-4	C31H20O10	552.485
	71-30-7	C4H5N3O	111.102
	131189-57-6	C24H30O14	542.487
	492-62-6	C6H12O6	180.156
	14259-46-2	C27H32O14	580.535
	477-85-0	C16H12O5	284.264
	2086-83-1	C20H18NO4	336.361
	29307-60-6	C23H34O15	550.507
	589-68-4	C17H34O4	302.45
	23800-56-8	C12H16O4	224.253
	97230-46-1	C42H64O14	792.949
	24735-18-0	C14H22ClN3O5	347.795
	357-70-0	C17H21NO3	287.353
	672-15-1	C4H9NO3	119.119
	12777-70-7	C43H48O16	820.832
	79-63-0	C30H50O	426.717
	115713-06-9	C22H30O14	518.465
	111-03-5	C21H40O4	356.54
	500-64-1	C14H14O3	230.259
	1167424-31-8	C37H32O16	732.64
	465-39-4	C24H32O4	384.509
	1258-84-0	C30H40O4	464.636
	526-55-6	C10H11NO	161.2
	17654-26-1	C15H12O7	304.252
	57944-18-0	C45H76O19	921.073
	153-94-6	C11H12N2O2	204.225
	85026-55-7	C15H20O6	296.316
	111-02-4	C30H50	410.718
	620-61-1	C34H48N2O10S	676.817
	7461-02-1	C19H17NO4	323.343
	65995-64-4	C34H22O22	782.525
	13063-54-2	C20H23NO4	341.401
	16290-07-6	C21H20O11	448.377
	2009-24-7	C11H6O4	202.163
	7518-22-1	C47H74O18	927.08
	97-67-6	C4H6O5	134.087
	31271-07-5	C23H24O6	396.433
	57-48-7	C6H12O6	180.156
	481-46-9	C32H22O10	566.511
	20086-06-0	C19H20O6	344.358
	16836-31-0	C20H34O2	306.483
	98474-78-3	C36H62O10	654.871
	1198398-71-8	C19H15NO8S	417.389
	19202-36-9	C30H18O10	538.458
	2306-27-6	C20H20O7	372.369
	7512-17-6	C8H15NO6	221.208
	328-42-7	C4H4O5	132.072
	527-61-7	C8H8O2	136.148
	6066-49-5	C12H14O2	190.238
	4360-12-7	C20H26N2O2	326.433
	13133-07-8	C24H42O21	666.578
	593-39-5	C18H34O2	282.461
	495-78-3	C9H10O3	166.174
	328-39-2	C6H13NO2	131.173
	67656-30-8	C20H16N2O5	364.351
	20311-51-7	C45H73NO15	868.059
	80286-58-4	C15H22O2	234.334
	2433-96-7	C23H46O2	354.61
	87-78-5	C6H14O6	182.172
	3621-38-3	C20H20NO4	338.377
	471-66-9	C30H48O3	456.7
	28831-65-4	C27H22O12	538.456
	6402-36-4	C12H20O4	228.285
	130-86-9	C20H19NO5	353.369
	74-79-3	C6H14N4O2	174.201
	75887-54-6	C17H28O5	312.401
	26833-87-4	C29H39NO9	545.621
	6192-62-7	C27H46ClNO2	452.113
	80952-71-2	C36H62O9	638.872
	6882-68-4	C15H24N2O	248.364
	20784-60-5	C21H22O4	338.397
	6271-21-2	C16H19NO4	289.326
	20575-57-9	C16H12O5	284.264
	27975-19-5	C20H30O3	318.45
	631-01-6	C30H46O5	486.683
	565-63-9	C5H8O2	100.116
	57-50-1	C12H22O11	342.296
	4373-41-5	C30H48O4	472.7
	551-08-6	C12H12O2	188.222
	136085-37-5	C20H28O8	396.432
	80154-34-3	C13H16O7	284.262
	20243-59-8	C16H12O6	300.263
	28351-05-5	C30H62O	438.813
	100-83-4	C7H6O2	122.121
	119425-90-0	C18H20O5	316.348
	102130-43-8	C30H44K2O16S2	802.987
	4023-65-8	C6H6O6	174.108
	478-61-5	C37H40N2O6	608.723
	509-18-2	C25H41NO7	467.596
	80321-69-3	C48H82O18	947.154
	372-75-8	C6H13N3O3	175.186
	82597-74-8	C27H44O3	416.637
	87480-46-4	C44H70O16	855.017
	19879-30-2	C21H22O4	338.397
	34157-83-0	C29H38O4	450.61
	58543-16-1	C44H70O23	967.013
	81720-05-0	C21H32O15	524.47
	31524-62-6	C20H20O4	324.37
	29702-25-8	C21H20O10	432.377
	128397-41-1	C20H20NO5	354.377
	5928-25-6	C19H20O5	328.359
	19121-58-5	C45H73NO16	884.058
	5058-13-9	C19H20O5	328.359
	3458-28-4	C6H12O6	180.156
	884-35-5	C10H12O5	212.199
	2543-94-4	C17H16O5	300.306
	105748-59-2	C11H12N2S2	236.356
	59219-65-7	C26H44O8	484.623
	526-06-7	C22H26O6	386.438
	39432-56-9	C34H46O18	742.718
	96553-02-5	C37H56O10	660.835
	38395-02-7	C28H42O7	490.629
	78281-02-4	C27H32O16	612.533
	72962-43-7	C28H48O6	480.677
	2469-34-3	C30H45ClO6	537.128
	55481-88-4	C17H16O4	284.307
	14259-47-3	C28H34O14	594.561
	19431-84-6	C15H22O2	234.334
	831-61-8	C9H10O5	198.173
	104777-68-6	C29H36O16	640.587
	539-52-6	C10H14O	150.218
	7755-01-3	C30H52O3	460.732
	24512-62-7	C17H24O11	404.366
	178468-00-3	C27H30O15	594.518
	1059-14-9	C30H50O	426.717
	99-93-4	C8H8O2	136.148
	1466-76-8	C9H10O4	182.173
	506-30-9	C20H40O2	312.53
	94356-22-6	C21H24O9	420.41
	5088-90-4	C37H44Cl2N2O14	811.656
	20126-59-4	C22H22O11	462.404
	84680-75-1	C45H72O16	869.044
	469-59-0	C27H39NO3	425.603
	112-37-8	C11H22O2	186.291
	64809-67-2	C25H28O16	584.48
	505-48-6	C8H14O4	174.194
	13159-28-9	C30H48O2	440.701
	147-71-7	C4H6O6	150.087
	548-76-5	C18H16O8	360.315
	24502-79-2	C21H22O6	370.396
	93-39-0	C15H16O8	324.283
	61276-17-3	C29H36O15	624.587
	6246-46-4	C30H46O3	454.684
	22368-21-4	C18H16O7	344.315
	14375-45-2	C15H20O4	264.317
	58822-47-2	C17H24O11	404.366
	487-39-8	C21H24O6	372.412
	514-39-6	C23H34O5	390.513
	151870-74-5	C10H16O8	264.229
	19879-32-4	C20H20O4	324.37
	8002-43-5	C42H80NO8P	758.06
	118525-40-9	C21H20O6	368.38
	80665-72-1	C24H39NO7	453.569
	58316-41-9	C42H68O13	780.981
	42079-78-7	C16H12O3	252.265
	6880-91-7	C21H19NO4	349.38
	127-40-2	C40H56O2	568.871
	8059-24-3	C8H12NO5P	233.158
	65497-07-6	C42H66O16	826.964
	474-58-8	C35H60O6	576.847
	19083-00-2	C45H72O17	885.043
	14941-08-3	C28H34O14	594.561
	1617-53-4	C30H18O10	538.458
	466-26-2	C24H39NO6	437.57
	16844-71-6	C31H54O	442.76
	58749-23-8	C16H14O5	286.279
	29741-10-4	C21H18O12	462.36
	20633-67-4	C22H22O10	446.404
	436-32-8	C20H22O7	374.385
	19573-01-4	C17H18O7	334.321
	33889-69-9	C25H22O10	482.436
	14197-60-5	C42H72O13	785.013
	500-65-2	C15H14O4	258.269
	131-11-3	C10H10O4	194.184
	122-32-7	C57H104O6	885.432
	37921-38-3	C16H18O6	306.31
	4429-63-4	C21H24N2O2	336.428
	66791-77-3	C34H46O18	742.718
	100462-37-1	C16H28O7	332.389
	102518-79-6	C15H18N2O	242.316
	5843-65-2	C16H17NO3	271.311
	1260-04-4	C29H44O6	488.656
	62025-50-7	C41H70O13	770.987
	23180-65-6	C16H16O5	288.295
	59870-68-7	C20H20O4	324.37
	478-28-4	C25H32O8	460.517
	88668-99-9	C16H24O9	360.356
	520-28-5	C16H12O4	268.264
	514-10-3	C20H30O2	302.451
	36052-37-6	C16H14O4	270.28
	529-53-3	C15H10O6	286.236
	2316-26-9	C11H12O4	208.211
	11041-94-4	C16H18ClNO3	307.772
	6754-58-1	C21H22O5	354.396
	7084-24-4	C21H21ClO11	484.838
	84954-93-8	C20H28O10	428.43
	52250-35-8	C17H18O5	302.322
	4277-43-4	C20H24INO4	469.313
	87-66-1	C6H6O3	126.11
	39011-91-1	C23H28O12	496.461
	21339-55-9	C12H14N2O2	218.252
	53963-43-2	C36H62O9	638.872
	32449-98-2	C39H63NO11	721.918
	16980-82-8	C11H12O4	208.211
	95041-90-0	C18H22O5	318.364
	18609-17-1	C27H30O17	626.517
	33464-71-0	C27H34O12	550.552
	84954-92-7	C20H28O10	428.43
	105471-98-5	C23H26O11	478.446
	495-31-8	C20H24O9	408.399
	99-76-3	C8H8O3	152.147
	62025-49-4	C42H72O13	785.013
	486-84-0	C12H10N2	182.221
	57-00-1	C4H9N3O2	131.133
	64421-28-9	C17H26O11	406.382
	93-07-2	C9H10O4	182.173
	139-85-5	C7H6O3	138.121
	6989-21-5	C15H20O	216.319
	20784-50-3	C20H20O4	324.37
	5392-40-5	C10H16O	152.233
	4674-50-4	C15H22O	218.335
	2348-82-5	C11H8O3	188.179
	24699-16-9	C19H18O11	422.34
	578-86-9	C15H12O4	256.253
	14144-06-0	C33H52O8	576.761
	3371-27-5	C15H14O7	306.267
	27876-94-4	C20H24O4	328.402
	34420-19-4	C20H30O4	334.45
	94367-43-8	C23H28O10	464.462
	35354-74-6	C18H18O2	266.334
	58436-28-5	C14H14O3	230.259
	2883-98-9	C12H16O3	208.254
	117-81-7	C24H38O4	390.556
	84104-71-2	C30H46O3	454.684
	2103-64-2	C20H12O7	364.305
	29782-68-1	C25H22O10	482.436
	64820-99-1	C27H30O14	578.519
	140369-76-2	C27H30O8	482.522
	34367-04-9	C48H76O19	957.106
	84380-01-8	C12H16O7	272.251
	506-12-7	C17H34O2	270.451
	121-79-9	C10H12O5	212.199
	6681-18-1	C20H24ClNO4	377.862
	108853-14-1	C17H20O5	304.338
	28789-35-7	C17H27NO3	293.401
	475-83-2	C19H21NO2	295.375
	1197-09-7	C8H8O3	152.147
	98474-74-9	C47H74O18	927.08
	105454-04-4	C47H51NO14	853.906
	5088-75-5	C21H22O9	418.394
	28649-59-4	C32H40O8	552.655
	530-59-6	C11H12O5	224.21
	501-52-0	C9H10O2	150.174
	23313-21-5	C21H20O10	432.377
	139891-98-8	C34H42O19	754.686
	751-03-1	C26H30O7	454.512
	13382-86-0	C18H32O16	504.437
	634-97-9	C5H5NO2	111.099
	10210-17-0	C9H12O2	152.19
	136656-07-0	C45H76O19	921.073
	27495-40-5	C23H31NO6	417.495
	2034-69-7	C19H12O7	352.294
	5631-68-5	C9H10O4	182.173
	16830-15-2	C48H78O19	959.121
	61303-13-7	C29H36O15	624.587
	87-32-1	C13H14N2O3	246.262
	464-45-9	C10H18O	154.249
	98665-22-6	C30H44O8	532.666
	81991-99-3	C19H18O10	406.34
	548-83-4	C15H10O5	270.237
	20501-56-8	C24H39NO5	421.57
	79592-91-9	C35H49NO10	643.764
	113558-15-9	C27H30O10	514.521
	19367-38-5	C10H10O3	178.185
	148244-82-0	C32H46O16	686.698
	39262-14-1	C36H62O8	622.873
	63550-99-2	C44H70O22	951.013
	4136-37-2	C7H14ClNO2	179.645
	139726-35-5	C31H38O17	682.623
	50773-41-6	C44H70O16	855.017
	35286-58-9	C41H66O13	766.955
	611-40-5	C22H22O11	462.404
	61371-55-9	C8H8O4	168.147
	506-32-1	C20H32O2	304.467
	13190-97-1	C45H74O	631.068
	18296-44-1	C22H30O8	422.469
	72896-40-3	C30H32O13	600.567
	7460-43-7	C16H12O4	268.264
	479-98-1	C15H22O9	346.33
	58-86-6	C5H10O5	150.13
	152-95-4	C21H20O10	432.377
	18607-90-4	C10H10O4	194.184
	62499-28-9	C45H56O25	996.911
	6807-83-6	C22H22O10	446.404
	112246-15-8	C36H62O8	622.873
	8001-79-4	C57H104O9	933.43
	63-68-3	C5H11NO2S	149.211
	31008-18-1	C23H28O7	416.464
	260413-62-5	C33H40O18	724.66
	20874-52-6	C42H68O13	780.981
	3520-14-7	C21H25NO4	355.428
	488-44-8	C6H14O6	182.172
	36062-07-4	C21H28O6	376.443
	481-39-0	C10H6O3	174.153
	41059-79-4	C39H64O13	740.918
	8000-46-2	C15H24O2	236.35
	118-34-3	C17H24O9	372.367
	55576-66-4	C37H46O12	682.754
	23666-13-9	C27H30O15	594.518
	6159-55-3	C11H12N2O	188.226
	533-31-3	C7H6O3	138.121
	174972-79-3	C32H40O19	728.649
	499-75-2	C10H14O	150.218
	504-15-4	C7H8O2	124.137
	25406-64-8	C17H26O11	406.382
	93-15-2	C11H14O2	178.228
	104-55-2	C9H8O	132.159
	52012-29-0	C26H28O14	564.492
	51415-02-2	C42H66O14	794.965
	55290-63-6	C13H10O	182.218
	10597-60-1	C8H10O3	154.163
	6199-67-3	C32H46O8	558.703
	487-03-6	C12H10N2O	198.221
	115909-22-3	C36H48O19	784.755
	124-07-2	C8H16O2	144.211
	305-84-0	C9H14N4O3	226.232
	481-06-1	C15H18O3	246.302
	490-91-5	C10H12O2	164.201
	24268-41-5	C15H18O2	230.302
	84605-18-5	C30H50O5	490.715
	17676-33-4	C27H40O4	428.604
	489-84-9	C15H18	198.303
	490-83-5	C6H6O6	174.108
	117060-54-5	C21H20O10	432.377
	98243-57-3	C27H45NO2	415.652
	33457-62-4	C19H18O	262.346
	103654-50-8	C26H28O13	548.493
	23094-69-1	C27H22O18	634.453
	50298-90-3	C30H48O7	520.698
	143120-46-1	C22H33NO4	375.502
	11027-63-7	C22H26O11	466.435
	110642-44-9	C39H50O19	822.803
	638-53-9	C13H26O2	214.344
	99-24-1	C8H8O5	184.146
	145459-19-4	C40H58N8O8	778.937
	72581-71-6	C25H22O10	482.436
	55659-75-1	C45H72O17	885.043
	483-90-9	C16H20O6	308.326
	137-08-6	C18H32CaN2O10	476.532
	156-38-7	C8H8O3	152.147
	20547-45-9	C18H22O11S	446.426
	18642-23-4	C20H16O5	336.338
	473-98-3	C30H50O2	442.717
	535-75-1	C6H11NO2	129.157
	83148-91-8	C15H24N2O	248.364
	78478-28-1	C24H28O7	428.475
	578-74-5	C21H20O10	432.377
	76135-82-5	C27H30O15	594.518
	112-05-0	C9H18O2	158.238
	16503-32-5	C20H26O5	346.417
	19130-96-2	C6H13NO4	163.172
	495-02-3	C19H22O3	298.376
	218916-52-0	C31H38O7	522.629
	17680-84-1	C22H22O11	462.404
	56-69-9	C11H12N2O3	220.225
	125675-09-4	C22H32O6	392.486
	1802-12-6	C31H48O7	532.709
	134-96-3	C9H10O4	182.173
	133-05-1	C20H18O6	354.353
	20736-08-7	C48H78O17	927.123
	463-40-1	C18H30O2	278.43
	22255-22-7	C17H18O3	270.323
	480-44-4	C16H12O5	284.264
	29700-22-9	C14H12O4	244.243
	4773-96-0	C19H18O11	422.34
	17434-18-3	C22H22O8	414.405
	25739-41-7	C17H14O6	314.289
	13657-68-6	C15H24O2	236.35
	28448-85-3	C20H20O4	324.37
	516-05-2	C4H6O4	118.088
	473-15-4	C15H26O	222.366
	524-12-9	C16H10O7	314.246
	306-08-1	C9H10O4	182.173
	482-38-2	C27H30O14	578.519
	55033-90-4	C28H32O16	624.544
	548-37-8	C17H24O10	388.366
	107534-93-0	C20H24O4	328.402
	178740-32-4	C20H20O5	340.37
	115841-09-3	C26H20O10	492.431
	536-59-4	C10H16O	152.233
	500-62-9	C15H14O4	258.269
	23513-14-6	C17H26O4	294.386
	53452-16-7	C32H38O19	726.633
	491-74-7	C24H26O13	522.455
	27335-85-9	C29H44O8	520.655
	3025-96-5	C6H11NO3	145.156
	13395-02-3	C17H11NO4	293.274
	110623-72-8	C39H50O20	838.802
	66648-43-9	C18H19NO4	313.348
	144506-15-0	C21H22O5	354.396
	38243-03-7	C42H72O13	785.013
	66656-92-6	C48H76O21	989.104
	22255-13-6	C20H18O11	434.35
	23513-15-7	C21H34O4	350.492
	13241-28-6	C21H20O9	416.378
	22329-76-6	C11H12O4	208.211
	17092-92-1	C11H16O2	180.244
	17990-42-0	C30H46O3	454.684
	2595-97-3	C6H12O6	180.156
	84272-85-5	C22H28O10	452.452
	27215-14-1	C26H40O8	480.591
	124-20-9	C7H19N3	145.246
	39011-92-2	C31H42O17	686.655
	7431-77-8	C17H24N2O5S	368.448
	17673-25-5	C20H28O6	364.433
	66280-25-9	C22H28O6	388.454
	491-54-3	C16H12O6	300.263
	2798-25-6	C14H10O6	274.226
	434-16-2	C27H44O	384.638
	465-99-6	C30H48O4	472.7
	152580-79-5	C48H78O18	943.122
	25459-91-0	C19H18NO4	324.351
	1071-23-4	C2H8NO4P	141.063
	50906-56-4	C15H20O3	248.317
	69884-00-0	C42H72O14	801.013
	94238-00-3	C44H64O24	976.965
	15401-69-1	C19H16ClNO4	357.788
	548-77-6	C16H12O6	300.263
	96990-18-0	C41H64O13	764.939
	117047-07-1	C22H22O10	446.404
	621-59-0	C8H8O3	152.147
	4547-24-4	C30H48O4	472.7
	515-03-7	C20H36O2	308.499
	79916-77-1	C29H36O15	624.587
	27013-91-8	C41H66O12	750.956
	10309-37-2	C18H24O	256.383
	2033-89-8	C8H10O3	154.163
	10284-63-6	C7H14O6	194.183
	17086-76-9	C29H44O8	520.655
	1167424-32-9	C37H32O16	732.64
	120926-46-7	C26H30O13	550.509
	544-63-8	C14H28O2	228.371
	171485-39-5	C21H26O6	374.428
	87205-99-0	C18H14O3	278.302
	1157-39-7	C17H14O4	282.291
	112-79-8	C18H34O2	282.461
	129724-84-1	C41H66O12	750.956
	73069-25-7	C21H22O7	386.395
	104472-68-6	C34H42O20	770.685
	27208-80-6	C20H22O8	390.384
	1182-34-9	C25H24O12	516.451
	128502-94-3	C39H62O14	754.901
	51330-27-9	C48H78O18	943.122
	1063-77-0	C28H34O9	514.564
	436-77-1	C37H40N2O6	608.723
	32507-66-7	C15H14O4	258.269
	60778-02-1	C33H40O22	788.658
	521-61-9	C16H12O5	284.264
	487-11-6	C12H16O3	208.254
	116183-66-5	C28H32O16	624.544
	126054-77-1	C21H36O10	448.505
	15503-87-4	C18H25NO6	351.394
	5273-86-9	C12H16O3	208.254
	63492-69-3	C14H19NO8	329.303
	476-28-8	C16H17NO4	287.31
	73030-71-4	C15H20O3	248.317
	531-44-2	C16H18O9	354.309
	110-17-8	C4H4O4	116.072
	67879-58-7	C13H12O9	312.229
	51938-32-0	C26H28O14	564.492
	22139-77-1	C14H12O2	212.244
	17910-09-7	C15H20O	216.319
	126-17-0	C27H43NO2	413.636
	34221-41-5	C16H14O4	270.28
	1357910-26-9	C29H36O15	624.587
	106-22-9	C10H20O	156.265
	56725-99-6	C27H30O11	530.52
	64849-39-4	C32H50O13	642.732
	152743-19-6	C18H16O7	344.315
	14259-45-1	C18H22O11	414.361
	17629-30-0	C18H42O21	594.514
	517-88-4	C16H16O5	288.295
	24316-19-6	C18H21NO4	315.364
	16176-68-4	C20H20NO4	338.377
	332-80-9	C7H11N3O2	169.181
	74058-71-2	C23H39NO	345.562
	705-15-7	C9H10O3	166.174
	89-83-8	C10H14O	150.218
	18085-97-7	C17H14O7	330.289
	89412-79-3	C47H76O16	897.097
	63644-62-2	C20H20O6	356.369
	3175-95-9	C34H47NO10	629.738
	85999-40-2	C30H48O4	472.7
	114482-86-9	C27H30O15	594.518
	91421-43-1	C20H17N3O4	363.367
	2141-09-5	C20H24NO4	342.409
	61-90-5	C6H13NO2	131.173
	6812-81-3	C30H48O2	440.701
	36062-04-1	C21H24O6	372.412
	6730-83-2	C20H30O2	302.451
	81525-13-5	C34H44O19	756.702
	52659-56-0	C20H34O4	338.482
	36948-76-2	C22H20O11	460.388
	58558-08-0	C42H68O13	780.981
	486-28-2	C11H10O5	222.194
	74285-86-2	C20H24O3	312.403
	111-20-6	C10H18O4	202.248
	482-27-9	C13H10O5	246.215
	80681-45-4	C22H28O11	468.451
	623-05-2	C7H8O2	124.137
	334-48-5	C10H20O2	172.265
	26146-27-0	C15H18O2	230.302
	1453-93-6	C30H52O4	476.731
	130405-40-2	C22H18O10	442.372
	80952-72-3	C42H72O13	785.013
	557-61-9	C28H58O	410.76
	470-37-1	C26H34O6	442.545
	485-91-6	C21H23NO5	369.411
	76822-21-4	C9H10O5	198.173
	110-16-7	C4H4O4	116.072
	6836-11-9	C27H41NO8	507.616
	52949-83-4	C15H24O9	348.346
	38763-29-0	C20H16NO4	334.345
	107-43-7	C5H11NO2	117.146
	776-86-3	C10H8O4	192.168
	58546-34-2	C32H50O8	562.735
	3606-45-9	C20H15NO4	333.337
	112-86-7	C22H42O2	338.568
	162857-78-5	C25H28O15	568.481
	84676-89-1	C43H70O15	827.007
	20183-47-5	C36H56O12	680.823
	500-66-3	C11H16O2	180.244
	499-44-5	C10H12O2	164.201
	41093-60-1	C32H50O13	642.732
	524-30-1	C16H18O10	370.308
	70872-29-6	C21H22O5	354.396
	4233-96-9	C22H18O11	458.372
	587-63-3	C14H16O3	232.275
	60-70-8	C27H39NO2	409.604
	2244-16-8	C10H14O	150.218
	3895-92-9	C21H18ClNO4	383.825
	120-73-0	C5H4N4	120.112
	150-86-7	C20H40O	296.531
	3420-72-2	C18H18O5	314.332
	99-06-9	C7H6O3	138.121
	14937-32-7	C41H32O26	940.677
	3105-95-1	C6H11NO2	129.157
	110064-71-6	C22H33NO3	359.502
	51-67-2	C8H11NO	137.179
	63-91-2	C9H11NO2	165.189
	5373-11-5	C21H20O11	448.377
	51020-87-2	C20H20O4	324.37
	27661-51-4	C26H28O15	580.491
	78287-27-1	C22H20N2O4	376.405
	58749-22-7	C21H22O4	338.397
	87425-34-1	C39H62O12	722.902
	14371-10-9	C9H8O	132.159
	511-96-6	C27H44O4	432.636
	546-97-4	C20H22O6	358.385
	55750-84-0	C38H54O19	814.824
	70553-76-3	C37H42N2O6	610.739
	71-44-3	C10H26N4	202.34
	75629-19-5	C40H36O11	692.707
	775351-88-7	C25H26O4	390.471
	51059-44-0	C22H20O11	460.388
	89-84-9	C8H8O3	152.147
	528-43-8	C18H18O2	266.334
	68422-00-4	C33H54O8	578.777
	103548-82-9	C16H20N2O	256.343
	673-22-3	C8H8O3	152.147
	1260252-18-3	C41H64O14	780.938
	112-80-1	C18H34O2	282.461
	628-97-7	C18H36O2	284.477
	30950-27-7	C10H15NO	165.232
	98985-24-1	C33H53NO7	575.776
	99-20-7	C12H22O11	342.296
	79559-55-0	C23H22NO5	392.425
	71-00-1	C6H9N3O2	155.155
	56-84-8	C4H7NO4	133.103
	87095-74-7	C19H20O2	280.361
	521-88-0	C18H12O4	292.286
	25514-31-2	C26H34O11	522.542
	10323-20-3	C5H10O5	150.13
	25127-29-1	C20H21NO4	339.385
	6093-68-1	C9H6O3	162.142
	34208-98-5	C20H30O5	350.449
	29106-36-3	C22H26O6	386.438
	7061-54-3	C21H28O12	472.44
	18696-26-9	C16H24NO5	310.365
	3952-98-5	C10H18KNO10S2	415.479
	57-11-4	C18H36O2	284.477
	87-51-4	C10H9NO2	175.184
	83-95-4	C14H13NO4	259.257
	51-35-4	C5H9NO3	131.13
	5471-51-2	C10H12O2	164.201
	72-19-5	C4H9NO3	119.119
	23696-85-7	C13H18O	190.281
	6099-03-2	C10H10O3	178.185
	76376-43-7	C32H40O8	552.655
	56-45-1	C3H7NO3	105.093
	139726-37-7	C35H44O19	768.712
	4192-90-9	C21H24O10	436.409
	28282-25-9	C30H46O3	454.684
	13190-34-6	C5H7NOS	129.18
	119262-68-9	C22H20O12	476.387
	6915-15-7	C4H6O5	134.087
	611-71-2	C8H8O3	152.147
	29550-13-8	C16H12O5	284.264
	112-61-8	C19H38O2	298.504
	17290-70-9	C20H20O7	372.369
	57378-72-0	C25H24O12	516.451
	82517-12-2	C17H14O3	266.291
	56-87-1	C6H14N2O2	146.188
	97-54-1	C10H12O2	164.201
	82354-38-9	C19H22N2O3	326.39
	78-70-6	C10H18O	154.249
	112-63-0	C19H34O2	294.472
	2556-10-7	C12H18O2	194.27
	38665-01-9	C28H32O15	608.545
	106577-39-3	C47H76O16	897.097
	630-03-5	C29H60	408.787
	94-41-7	C15H12O	208.255
	93-28-7	C12H14O3	206.238
	24276-84-4	C10H9NaO4	216.166
	486-60-2	C11H6O4	202.163
	147-85-3	C5H9NO2	115.13
	52-90-4	C3H7NO2S	121.158
	123-08-0	C7H6O2	122.121
	72510-04-4	C16H12NO3	266.271
	569-90-4	C22H22O12	478.403
	4339-72-4	C32H50O4	498.737
	112-62-9	C19H36O2	296.488
	40505-27-9	C21H20O8	400.379
	70-47-3	C4H8N2O3	132.118
	55399-93-4	C6H13NO3	147.172
	112-39-0	C17H34O2	270.451
	56-89-3	C6H12N2O4S2	240.3
	19275-46-8	C24H26O6	410.46
	301-19-9	C33H40O19	740.659
	125536-25-6	C17H15ClO7	366.75
	67909-49-3	C19H16N3O	302.35
	78285-90-2	C36H58O9	634.84
	56-86-0	C5H9NO4	147.129
	1034-01-1	C15H22O5	282.332
	24393-56-4	C12H14O3	206.238
	602-41-5	C27H33NO10S	563.617
	93-29-8	C12H14O3	206.238
	7212-44-4	C15H26O	222.366
	786593-06-4	C28H36O10	532.579
	94705-70-1	C48H82O19	963.153
	69809-22-9	C17H18O6	318.321
	471-80-7	C20H30O3	318.45
	54809-74-4	C15H24N2O2	264.363
	458-36-6	C10H10O3	178.185
	532-91-2	C8H7NO3	165.146
	119-84-6	C9H8O2	148.159
	73692-50-9	C15H12O5	272.253
	72-18-4	C5H11NO2	117.146
	2237-36-7	C8H8O4	168.147
	62499-27-8	C13H18O7	286.278
	27200-12-0	C15H12O8	320.251
	1180-71-8	C26H30O8	470.512
	20702-77-6	C28H36O15	612.576
	39524-08-8	C47H76O18	929.096
	2524-37-0	C10H12O4	196.2
	407-41-0	C3H8NO6P	185.072
	104-46-1	C10H12O	148.202
	527-07-1	C6H11NaO7	218.137
	674-26-0	C6H10O3	130.142
	58-55-9	C7H8N4O2	180.164
	568-72-9	C19H18O3	294.344
	91-64-5	C9H6O2	146.143
	140-10-3	C9H8O2	148.159
	90-05-1	C7H8O2	124.137
	535-83-1	C7H7NO2	137.136
	501-36-0	C14H12O3	228.243
	13739-02-1	C19H12O8	368.294
	491-67-8	C15H10O5	270.237
	1139-30-6	C15H24O	220.351
	19685-09-7	C20H16N2O5	364.351
	523-50-2	C11H6O3	186.163
	490-46-0	C15H14O6	290.268
	15291-77-7	C20H24O10	424.399
	82854-37-3	C35H46O20	786.728
	97-53-0	C10H12O2	164.201
	40246-10-4	C22H22O10	446.404
	18449-41-7	C30H48O6	504.699
	128-57-4	C42H38O20	862.739
	517-89-5	C16H16O5	288.295
	21593-77-1	C6H11NO2S	161.222
	119413-54-6	C23H24ClN3O5	457.907
	71939-50-9	C15H24O5	284.348
	33889-68-8	C37H40N2O6	608.723
	481-72-1	C15H10O5	270.237
	485-71-2	C19H22N2O	294.391
	88495-63-0	C19H28O8	384.421
	4460-86-0	C10H12O4	196.2
	961-29-5	C15H12O4	256.253
	520-36-5	C15H10O5	270.237
	25316-40-9	C27H30ClNO11	579.98
	482-45-1	C16H14O4	270.28
	60-82-2	C15H14O5	274.269
	2934-97-6	C21H25NO4	355.428
	7200-25-1	C6H14N4O2	174.201
	59-92-7	C9H11NO4	197.188
	3373-53-3	C5H5N5O	151.126
	2753-30-2	C28H34O7	482.565
	34540-22-2	C48H78O20	975.121
	7432-28-2	C24H32O7	432.507
	501-97-3	C9H10O3	166.174
	6032-32-2	C13H18O7	286.278
	327-97-9	C16H18O9	354.309
	442-51-3	C13H12N2O	212.247
	119-36-8	C8H8O3	152.147
	52211-63-9	C20H25ClN2O2	360.878
	32854-75-4	C32H44N2O8	584.7
	66-22-8	C4H4N2O2	112.087
	633-65-8	C20H18ClNO4	371.814
	480-39-7	C15H12O4	256.253
	23180-57-6	C23H28O11	480.462
	300-08-3	C8H14BrNO2	236.106
	6155-35-7	C6H14O6	182.172
	6100-74-9	C9H10O3	166.174
	71963-77-4	C16H26O5	298.375
	68-94-0	C5H4N4O	136.112
	26904-64-3	C15H22N2O2	262.347
	89-78-1	C10H20O	156.265
	52286-59-6	C48H82O18	947.154
	1617-90-9	C21H26N2O3	354.443
	65-85-0	C7H6O2	122.121
	629-80-1	C16H32O	240.425
	58-95-7	C31H52O3	472.743
	627-77-0	C6H13N3O3	175.186
	617-05-0	C10H12O4	196.2
	70-26-8	C5H12N2O2	132.161
	7235-40-7	C40H56	536.873
	2150-43-8	C8H8O4	168.147
	3416-24-8	C6H13NO5	179.171
	20248-08-2	C30H48O	424.702
	71486-22-1	C45H54N4O8	778.932
	482-36-0	C21H20O12	464.376
	531-75-9	C15H16O9	340.282
	478-01-3	C21H22O8	402.395
	30199-26-9	C15H22O	218.335
	19253-84-0	C15H21NO9S2	423.459
	81944-09-4	C12H14O2	190.238
	13241-33-3	C28H34O15	610.561
	970-74-1	C15H14O7	306.267
	118-41-2	C10H12O5	212.199
	58-85-5	C10H16N2O3S	244.311
	520-27-4	C28H32O15	608.545
	22153-44-2	C30H26O13	594.52
	343-27-1	C13H13ClN2O	248.708
	54-71-7	C11H17ClN2O2	244.718
	110-27-0	C17H34O2	270.451
	86-51-1	C9H10O3	166.174
	552-66-9	C21H20O9	416.378
	24851-98-7	C13H22O3	226.312
	551-15-5	C21H22O9	418.394
	58546-56-8	C30H32O9	536.57
	5508-58-7	C20H30O5	350.449
	114-07-8	C37H67NO13	733.927
	13074-06-1	C6H14O5	166.172
	110-15-6	C4H6O4	118.088
	482-89-3	C16H10N2O2	262.263
	517-28-2	C16H14O6	302.279
	10094-58-3	C24H50O25	738.639
	93-03-8	C9H12O3	168.19
	5289-74-7	C27H44O7	480.634
	22888-70-6	C25H22O10	482.436
	101-31-5	C17H23NO3	289.369
	20283-92-5	C18H16O8	360.315
	484-20-8	C12H8O4	216.19
	18916-17-1	C27H34O14	582.551
	145-13-1	C21H32O2	316.478
	478-43-3	C15H8O6	284.22
	16837-52-8	C15H24N2O2	264.363
	27740-01-8	C21H18O12	462.36
	66-76-2	C19H12O6	336.295
	642-71-7	C9H12O4	184.189
	604-35-3	C29H48O2	428.69
	93-35-6	C9H6O3	162.142
	50-81-7	C6H8O6	176.124
	67-97-0	C27H44O	384.638
	3681-99-0	C21H20O9	416.378
	480-40-0	C15H10O4	254.238
	20831-76-9	C16H20O9	356.325
	6147-11-1	C24H26O6	410.46
	951-78-0	C9H12N2O5	228.202
	661-19-8	C22H46O	326.6
	568-73-0	C18H12O3	276.286
	2756-87-8	C5H6O4	130.099
	69-65-8	C6H14O6	182.172
	53956-04-0	C42H65NO16	839.963
	143-67-9	C46H60N4O13S	909.053
	508-02-1	C30H48O3	456.7
	3943-74-6	C9H10O4	182.173
	59914-91-9	C26H28O14	564.492
	57-10-3	C16H32O2	256.424
	20362-31-6	C27H34O11	534.552
	69975-86-6	C11H14N4O4	266.253
	50-27-1	C18H24O3	288.381
	480-19-3	C16H12O7	316.262
	541-15-1	C7H15NO3	161.199
	153-18-4	C27H30O16	610.518
	50-28-2	C18H24O2	272.382
	525-82-6	C15H10O2	222.239
	28957-04-2	C20H28O6	364.433
	622-78-6	C8H7NS	149.213
	552-41-0	C9H10O3	166.174
	529-44-2	C15H10O8	318.235
	59-42-7	C9H13NO2	167.205
	93-40-3	C10H12O4	196.2
	76494-51-4	C8H13ClN2	172.655
	52286-74-5	C42H72O13	785.013
	487-26-3	C15H12O2	224.255
	73-32-5	C6H13NO2	131.173
	477-43-0	C15H18O2	230.302
	7085-55-4	C33H42O19	742.675
	472-15-1	C30H48O3	456.7
	76-22-2	C10H16O	152.233
	59-67-6	C6H5NO2	123.109
	90-50-6	C12H14O5	238.237
	404-86-4	C18H27NO3	305.412
	5442-12-6	C8H8O4	168.147
	482-44-0	C16H14O4	270.28
	65-46-3	C9H13N3O5	243.217
	24533-72-0	C33H34N4O3	534.648
	11018-89-6	C29H60O20	728.775
	99-96-7	C7H6O3	138.121
	69-72-7	C7H6O3	138.121
	27409-30-9	C24H28O11	492.473
	58-61-7	C10H13N5O4	267.241
	97-59-6	C4H6N4O3	158.115
	69-79-4	C12H22O11	342.296
	528-48-3	C15H10O6	286.236
	3943-97-3	C10H10O3	178.185
	21082-33-7	C13H18O7	286.278
	61-54-1	C10H12N2	160.216
	608-66-2	C6H14O6	182.172
	490-79-9	C7H6O4	154.12
	464-92-6	C30H48O5	488.699
	6106-81-6	C17H22BrNO5	400.264
	67-48-1	C5H14ClNO	139.624
	4871-97-0	C15H24O2	236.35
	446-72-0	C15H10O5	270.237
	149-32-6	C4H10O4	122.12
	481-49-2	C37H38N2O6	606.707
	7362-39-2	C11H12O3	192.211
	50-55-5	C33H40N2O9	608.679
	76-49-3	C24H40O4	392.572
	57-83-0	C21H30O2	314.462
	2415-24-9	C15H22O10	362.329
	63223-86-9	C36H62O9	638.872
	59-02-9	C29H50O2	430.706
	42553-65-1	C44H64O24	976.965
	70-18-8	C10H17N3O6S	307.323
	481-74-3	C15H10O4	254.238
	485-72-3	C16H12O4	268.264
	98-79-3	C5H7NO3	129.114
	27548-93-2	C31H38O11	586.627
	64-86-8	C22H25NO6	399.437
	18422-05-4	C10H16N5O8P	365.236
	519-02-8	C15H24N2O	248.364
	81-27-6	C42H38O20	862.739
	673-06-3	C9H11NO2	165.189
[truncated: 315 more rows]
